# Supplementary material for: Associations of Biomarkers of Inflammation and Breast Cancer in the Breast Adipose Tissue of Women with Combined Measures of Adiposity
Source: J Obes. 2021 Aug 13;2021:3620147. doi: 10.1155/2021/3620147 (PMC8380177; doi:10.1155/2021/3620147)
Supplement: Supplementary Materials — Supplementary Table S1: breast adipose tissue biomarker mRNA expression according to combined adiposity in women with BMI >18.5 kg/m2 (n = 139). Supplementary Table S2: adipose breast tissue biomarker mRNA expression according to combined adiposity in women with grade II/III tumors (n = 95). Supplementary Table S3: breast adipose tissue biomarker mRNA expression according to combined adiposity using standard cut-offs (n = 141). [file 3620147.f1.zip]

Archive with 3 entries (3 files):
- 3620147.f1/Supplementary Table 1.pdf
- 3620147.f1/Supplementary Table 2.pdf
- 3620147.f1/Supplementary Table 3.pdf
